# Supplementary material for: 4′-Methylflavanone Glycosides Obtained Using Biotransformation in the Entomopathogenic Filamentous Fungi Cultures as Potential Anticarcinogenic, Antimicrobial, and Hepatoprotective Agents
Source: Int J Mol Sci. 2022 May 11;23(10):5373. doi: 10.3390/ijms23105373 (PMC9140535; doi:10.3390/ijms23105373)
Supplement: Supplementary file 1 [file ijms-23-05373-s001.zip]

Archive with 1 entries (1 files):
- ijms-1702503-supplementary.pdf
